# Supplementary material for: Investigation of the Optical Properties of a Novel Class of Quinoline Derivatives and Their Random Laser Properties Using ZnO Nanoparticles
Source: Molecules. 2021 Dec 27;27(1):145. doi: 10.3390/molecules27010145 (PMC8746827; doi:10.3390/molecules27010145)
Supplement: Supplementary file 1 [file molecules-27-00145-s001.zip]

Archive with 1 entries (1 files):
- molecules-1496342-supplementary.pdf
